# Supplementary material for: Emerging and Re-Emerging Diseases Caused by Badnaviruses
Source: Pathogens. 2023 Feb 3;12(2):245. doi: 10.3390/pathogens12020245 (PMC9963457; doi:10.3390/pathogens12020245)
Supplement: Supplementary file 1 [file pathogens-12-00245-s001.zip]

Archive with 1 entries (1 files):
- pathogens-2149477-supplementary.pdf
